# Supplementary material for: Bright Molecular Strain Probe Templates for Reporting Protein–Protein Interactions
Source: Sensors (Basel). 2023 Mar 27;23(7):3498. doi: 10.3390/s23073498 (PMC10098686; doi:10.3390/s23073498)
Supplement: Supplementary file 1 [file sensors-23-03498-s001.zip]

Archive with 1 entries (1 files):
- sensors-2281289-supplementary.pdf
